# Supplementary material for: One model fits all: Combining inference and simulation of gene regulatory networks
Source: PLoS Comput Biol. 2023 Mar 27;19(3):e1010962. doi: 10.1371/journal.pcbi.1010962 (PMC10079230; doi:10.1371/journal.pcbi.1010962)
Supplement: S1 Table — Related to Fig 2. Average runtime for inferring a network from datasets simulated with tree-like networks for which the results of the inference are represented in Fig 2, for the six algorithms that are used in the benchmark. Timings measured on a 16-GB RAM, 2.4 GHz Intel Core i5 computer. (CSV) [file pcbi.1010962.s001.csv]

	PIDC	SINCERITIES	HARISSA	CARDAMOM	GENIE3	SCRIBE
5 genes	0.02 s	0.01 s	0.16 s	0.24 s	9.02 s	34.36 s
10 genes	0.04 s	0.03 s	0.28 s	0.64 s	17.27 s	136.51 s
20 genes	0.06 s	0.06 s	0.45 s	1.70 s	31.17 s	> 5 min
50 genes	0.18 s	0.24 s	0.96 s	7.87 s	83.18 s	> 1 h
100 genes	0.75 s	0.77 s	1.80 s	18.57 s	159.42 s	> 3 h
