# Supplementary material for: One model fits all: Combining inference and simulation of gene regulatory networks
Source: PLoS Comput Biol. 2023 Mar 27;19(3):e1010962. doi: 10.1371/journal.pcbi.1010962 (PMC10079230; doi:10.1371/journal.pcbi.1010962)
Supplement: S2 Table — Related to Fig 7. Numerical values of mRNA and protein degradation rates (in h−1) used for data simulation (sim.), compared with experimental (exp.) measures from the literature. Group abbreviations: Pluri = Pluripotency, Epi = Post-implantation epiblast, Neuro = Neuroectoderm, Endo = Extraembryonic endoderm. (CSV) [file pcbi.1010962.s002.csv]

Gene	Sox2	Zfp42	Klf2	Dnmt3	Cdh2	Sparc	Col4a2	Lamb1
Group	Pluri	Pluri	Pluri	Epi	Neuro	Endo	Endo	Endo
mRNA (exp.)	0.044	0.053	0.067	-	0.015	0.012	0.012	0.015
mRNA (sim.)	0.075	0.075	0.075	0.2	0.03	0.005	0.005	0.005
Protein (exp.)	0.0073	0.05	0.0027	0.023	0.022	0.17	0.078	0.038
Protein (sim.)	0.0075	0.0075	0.0075	0.02	0.02	0.1	0.1	0.1
